# Supplementary material for: On the privacy of mental health apps: An empirical investigation and its implications for app development
Source: Empir Softw Eng. 2022 Nov 8;28(1):2. doi: 10.1007/s10664-022-10236-0 (PMC9643945; doi:10.1007/s10664-022-10236-0)
Supplement: Supplementary file 1 — (xlsx 76.3 KB) [file 10664_2022_10236_MOESM1_ESM.xlsx]

## Sheet: Apps' Codes
Code	Linkability	Identifiability	Non-repudiation	Detectability	Disclosure of Information	Unawareness	Non-compliance	No. Matches
APP 1	3	3	3	3	5	5	7	29
APP 2	2	2	2	2	6	4	5	23
APP 3	2	2	2	2	7	4	6	25
APP 4	0	0	0	0	4	4	6	14	*
APP 5	2	2	2	2	7	4	5	24
APP 6	0	0	0	0	2	4	5	11	*
APP 7	3	3	3	3	6	5	7	30
APP 8	0	0	0	0	3	4	6	13	*
APP 9	2	2	2	2	6	4	6	24
APP 10	2	2	2	2	6	4	6	24
APP 11	3	3	3	3	7	4	5	28
APP 12	3	3	3	3	6	5	7	30
APP 13	3	3	3	3	6	5	7	30
APP 14	3	3	3	2	5	5	7	28
APP 15	3	3	3	3	6	5	7	30
APP 16	3	3	3	3	7	5	7	31
APP 17	3	3	3	3	6	5	7	30
APP 18	3	3	3	3	7	5	6	30
APP 19	0	0	0	0	2	4	6	12	*
APP 20	2	2	2	2	4	3	4	19
APP 21	0	0	0	0	1	4	6	11	*
APP 22	0	0	0	0	1	4	6	11	*
APP 23	3	3	3	3	7	5	7	31
APP 24	0	0	0	0	1	4	6	11	*
APP 25	0	0	0	0	2	4	6	12	*
APP 26	2	2	2	2	4	3	4	19
APP 27	2	2	2	2	5	4	6	23
	1.81481	1.81481	1.81481	1.77778	4.77778	4.2963	6.03704	22.3333
Fully Analyzed
* No Dynamic Analysis
Number of Matches: Issue x Threat

## Sheet: Privacy Analysis Process
	Summary of Main Stages of Analysis
	Static Security Analysis	Tools	Analysis Summary
		MobSF	check needed permissions
			analyze code snippets
			check for correct use of IVs
	Dynamic Security Analysis	Tools	Analysis Summary
		MobSF, Genymotion, Drozer, DB Browser SQLite	attack scripts with Drozer
			analyze network traffic
			analyze Logcat and Frida logs
			analyze apps' generate data
	Server-Side Analysis	Tools	Analysis Summary
		Qualys SSL	inspect server security reports
	Request PIA from Developers	Tools	Analysis Summary
		n.a.	send PIA request to developers
			communicate and answer potential questions
	Readability Evaluation of Privacy Policies	Tools	Analysis Summary
		WebFX	readability evaluation
	AI-Enabled Analysis of Privacy Policies	Tools	Analysis Summary
		CLAUDETTE and PrivacyCheck	identify potentially unfair clauses
			compliance evaluation
	Collect Feedback on the Raised Concerns	Tools	Analysis Summary
		n.a.	communicate with developers
			include feedback in our findings

## Sheet: App 1
					Summary of the issues (from apps' reports sent for responsible disclosure reports)	Relation to Main Findings		Linkability - An adversary is able to link two items of interest without knowing the identity of the data subject(s) involved	Identifiability - An adversary is able to identify a data subject from a set of data subjects through an item of interest	Non-repudiation - The data subject is unable to deny a claim (e.g., having performed an action, or sent a request)	Detectability - An adversary is able to distinguish whether an item of interest about a data subject exists or not, regardless of being able to read the contents itself	Disclosure of Information - An adversary is able to learn the content of an item of interest about a data subject	Unawareness - The data subject is unaware of the collection, processing, storage, or sharing activities (and corresponding purposes) of the data subject’s personal data	Non-compliance - The processing, storage, or handling of personal data is not compliant with legislation, regulation, and/or policy
	Static Security Analysis	Tools	Analysis Summary					3	3	3	3	5	5	7
		MobSF	check needed permissions		2 unnecessary dangerous permissions	Finding 3							Unnecessary permissions lead to: providing too much personal data (U_1)	Need to inform about dangerous permissions purposes: incorrect or insufficient privacy policies (NC_2), insufficient notice (NC_4)
			analyze code snippets		3 files using insecure PRNGs	Finding 4, Finding 5						Insecure PRNGs lead to: weak message confidentiality (ID_df5)
			check for correct use of IVs		No issues found	Finding 4, Finding 5
	Dynamic Security Analysis	Tools	Analysis Summary
		MobSF, Genymotion, Drozer, DB Browser SQLite	attack scripts with Drozer		No issues found
			analyze network traffic		2 issues - Disclosure of API keys; Sharing UUIDs.	Finding 6, Finding 7, Finding 8, Finding 9, Finding 10, Finding 11		Exposed UUIDs lead to: Linkability of contextual data (L_df2); non-anonymous communication traced to entity (L_df4); based on IP address (L_df8); based on computer ID (L_df9); based on behavioral patterns (L_df11).	Exposed UUIDs lead to: Identifiability of contextual data (I_df2); non-anonymous communication traced to entity (I_df6); based on IP address (I_df8); based on computer ID (I_df9); based on behavioral patterns (I_df11).	Exposed user messages lead to: insufficient data sources or data flows obfuscation (NR_df1); disclosure of a decrypted log of network connections (NR_df7). If web traffic is stored by 3rd-parties, also leads to: person wanting deniability cannot edit database (NR_ds3)	Exposed unique messages lead to: no or weak covert channel (D_df1); communications characteristics of channel controlled or examined (D_df7); timing requests visible (D_df13); no or insufficient dummy traffic (D_df4);	Exposed API keys lead to: Spoofing an external entity (S); obtain legitimate credentials (S_1).	Sharing of personal data (including metadata) leads to: unaware of stored data (U_2), unable to review personal information (data accuracy) (U_5).	Uninformed sharing of personal data (including metadata) leads to: incorrect or insufficient privacy policies (NC_2), insufficient notice (NC_4)
			analyze Logcat and Frida logs		2 issues - Logs reveal app behaviour; logged web traffic.	Finding 12		Exposed logs (e.g., due to spywares) enable easy linking of data, leading to: linkability of contextual data (L_df2); non-anonymous communication traced to entity (L_df4); based on IP address (L_df8); based on computer ID (L_df9); based on session ID (L_df10); based on behavioral patterns (L_df11); weak access control to data(base) (L_ds1).	Exposed logs (e.g., due to spywares) enable easy identification, leading to: identifiability of transactional data (transmitted data) (I_df1); data available to untrusted party (I_df3); data flow not fully protected (I_df4); identifiability of contextual data (I_df2); non-anonymous communication traced to entity (I_df6); based on IP address (I_df8); based on computer ID (I_df9); based on session …	Exposed logs (e.g., due to spywares) lead to: insufficient data sources or data flows obfuscation (NR_df1); disclosure of a decrypted log of network connections (NR_df7); weak access control to data(base) (NR_ds2).	Exposed logs (e.g., due to spywares) lead to: no or weak covert channel (D_df1); communications characteristics of channel controlled or examined (D_df7); timing requests visible (D_df13); no or insufficient dummy traffic (D_df4); weak access control to data(base) (D_ds1).	Exposed logs (e.g., due to spywares) lead to: bypass protection scheme (ID_ds1); no protection (ID_ds7); data intelligible (ID_ds2), unencrypted (ID_ds10).
			analyze apps' generate data		2 issues - Reveals personal data; reveals credentials (i.e., tokens)	Finding 13, Finding 14, Finding 15		Exposed data (e.g., due to stolen device) lead to: weak access control to data(base) (L_ds1).	Exposed data (e.g., due to stolen device) lead to: weak access control to data(base) (I_ds1).	Exposed data (e.g., due to stolen device) lead to: weak access control to data(base) (NR_ds1).	Exposed data (e.g., due to stolen device) lead to: weak access control to data(base) (D_ds1).	Exposed data leads to: data intelligible (ID_ds2), unencrypted (ID_ds10). Exposed credentials lead to: Spoofing an external entity (S); obtain legitimate credentials (S_1).
	Server-Side Analysis	Tools	Analysis Summary
		Qualys SSL	inspect server security reports		Several B-rating servers (i.e., Lower - Protocol Support Score)	We did not write a Finding for that.						Using deprecated TLS 1.0/1.1 protocols leads to: observe message (ID_df1); weak message confidentiality (ID_df5); observe channel (ID_df2); MITM (ID_df6).
	Request PIA from Developers	Tools	Analysis Summary
		n.a.	send PIA request to developers		No answer received.	Finding 16							Lack of PIAs increase unawareness of information sharing, leading to: no/insufficient feedback and awareness tools (U_3), unaware of stored data (U_2)	Lack of PIAs for high-risk applications lead to: incorrect or insufficient privacy policy (NC_2), insufficient notice (NC_4)
			communicate and answer potential questions
	Readability Evaluation of Privacy Policies	Tools	Analysis Summary
		WebFX	readability evaluation		The privacy policy is difficult to read and requires college level education to understand it	Finding 17							Hard to understand PPs increase unawareness of information sharing, leading to: providing too much personal data (U_1), no/insufficient feedback and aware-ness tools (U_3)	Hard to understand PPs lead to: incorrect or insufficient privacy policy (NC_2), insufficient notice (NC_4)
	AI-Enabled Analysis of Privacy Policies	Tools	Analysis Summary
		CLAUDETTE	identify potentially unfair clauses		5 unfair clauses identified	Finding 18								Unfair PPs lead to: incorrect or insufficient privacy policy (NC_2), insufficient notice (NC_4)
		PrivacyCheck	compliance evaluation		Scores: 60/100 User Control; 70/100 GDPR	Finding 19								Low score PPs lead to: incorrect or insufficient privacy policy (NC_2), insufficient notice (NC_4)
	Collect Feedback on the Raised Concerns	Tools	Analysis Summary
		n.a.	communicate with developers		No comments received on the responsible disclosure report	Finding 20							Unadressed concerns increase unawareness of information sharing, leading to: no/insufficient feedback and aware-ness tools (U_3)	Unaddressed concerns lead to non-compliance: incorrect or insufficient privacy policy (NC_2), insufficient notice (NC_4)
			include feedback in our findings		n.a.

## Sheet: App 2
					Summary of the issues (from apps' reports sent for responsible disclosure reports)	Relation to Main Findings		Linkability - An adversary is able to link two items of interest without knowing the identity of the data subject(s) involved	Identifiability - An adversary is able to identify a data subject from a set of data subjects through an item of interest	Non-repudiation - The data subject is unable to deny a claim (e.g., having performed an action, or sent a request)	Detectability - An adversary is able to distinguish whether an item of interest about a data subject exists or not, regardless of being able to read the contents itself	Disclosure of Information - An adversary is able to learn the content of an item of interest about a data subject	Unawareness - The data subject is unaware of the collection, processing, storage, or sharing activities (and corresponding purposes) of the data subject’s personal data	Non-compliance - The processing, storage, or handling of personal data is not compliant with legislation, regulation, and/or policy
	Static Security Analysis	Tools	Analysis Summary					2	2	2	2	6	4	5
		MobSF	check needed permissions		2 unnecessary dangerous permissions	Finding 3							Unnecessary permissions lead to: providing too much personal data (U_1)	Need to inform about dangerous permissions purposes: incorrect or insufficient privacy policies (NC_2), insufficient notice (NC_4)
			analyze code snippets		1 file using insecure PRNGs	Finding 4, Finding 5						Insecure PRNGs lead to: weak message confidentiality (ID_df5)
			check for correct use of IVs		2 seemingly unrandom/fixed Ivs	Finding 4, Finding 5						Insecure IVs lead to: weak message confidentiality (ID_df5)
	Dynamic Security Analysis	Tools	Analysis Summary
		MobSF, Genymotion, Drozer, DB Browser SQLite	attack scripts with Drozer		No issues found
			analyze network traffic		1 issue - Disclosure of API keys;	Finding 6, Finding 7, Finding 8, Finding 9, Finding 10, Finding 11						Exposed API keys lead to: Spoofing an external entity (S); obtain legitimate credentials (S_1).
			analyze Logcat and Frida logs		3 issues - Logs reveal app behaviour; logs reveal API tokens; logged web traffic.	Finding 12		Exposed logs (e.g., due to spywares, or stolen device) enable easy linking of data, leading to: linkability of contextual data (L_df2); non-anonymous communication traced to entity (L_df4); based on IP address (L_df8); based on computer ID (L_df9); based on session ID (L_df10); based on behavioral patterns (L_df11); weak access control to data(base) (L_ds1).	Exposed logs (e.g., due to spywares, or stolen device) enable easy identification, leading to: identifiability of transactional data (transmitted data) (I_df1); data available to untrusted party (I_df3); data flow not fully protected (I_df4); identifiability of contextual data (I_df2); non-anonymous communication traced to entity (I_df6); based on IP address (I_df8); based on computer ID (I_df9);…	Exposed logs (e.g., due to spywares, or stolen device) lead to: insufficient data sources or data flows obfuscation (NR_df1); disclosure of a decrypted log of network connections (NR_df7); weak access control to data(base) (NR_ds2).	Exposed logs (e.g., due to spywares, or stolen device) lead to: no or weak covert channel (D_df1); communications characteristics of channel controlled or examined (D_df7); timing requests visible (D_df13); no or insufficient dummy traffic (D_df4); weak access control to data(base) (D_ds1).	Exposed logs (e.g., due to spywares, or stolen device) lead to: bypass protection scheme (ID_ds1); no protection (ID_ds7); data intelligible (ID_ds2), unencrypted (ID_ds10).
			analyze apps' generate data		2 issues - Reveals personal data; reveals credentials (i.e., tokens)	Finding 13, Finding 14, Finding 15		Exposed data (e.g., due to stolen device) lead to: weak access control to data(base) (L_ds1).	Exposed data (e.g., due to stolen device) lead to: weak access control to data(base) (I_ds1).	Exposed data (e.g., due to stolen device) lead to: weak access control to data(base) (NR_ds1).	Exposed data (e.g., due to stolen device) lead to: weak access control to data(base) (D_ds1).	Exposed data leads to: data intelligible (ID_ds2), unencrypted (ID_ds10). Exposed credentials lead to: Spoofing an external entity (S); obtain legitimate credentials (S_1).
	Server-Side Analysis	Tools	Analysis Summary
		Qualys SSL	inspect server security reports		3 B-rating servers (i.e., Lower - Protocol Support Score)	We did not write a Finding for that.						Using deprecated TLS 1.0/1.1 protocols leads to: observe message (ID_df1); weak message confidentiality (ID_df5); observe channel (ID_df2); MITM (ID_df6).
	Request PIA from Developers	Tools	Analysis Summary
		n.a.	send PIA request to developers		The organization is currently reviewing their privacy requirements and intend to carry out a PIA in the future.	Finding 16							Lack of PIAs increase unawareness of information sharing, leading to: no/insufficient feedback and awareness tools (U_3), unaware of stored data (U_2)	Lack of PIAs for high-risk applications lead to: incorrect or insufficient privacy policy (NC_2), insufficient notice (NC_4)
			communicate and answer potential questions
	Readability Evaluation of Privacy Policies	Tools	Analysis Summary
		WebFX	readability evaluation		The complete version of the privacy policy is difficult to read and requires college level education to understand it	Finding 17							Hard to understand PPs increase unawareness of information sharing, leading to: providing too much personal data (U_1), no/insufficient feedback and aware-ness tools (U_3)	Hard to understand PPs lead to: incorrect or insufficient privacy policy (NC_2), insufficient notice (NC_4)
	AI-Enabled Analysis of Privacy Policies	Tools	Analysis Summary
		CLAUDETTE	identify potentially unfair clauses		No issues found	Finding 18
		PrivacyCheck	compliance evaluation		Scores: 60/100 User Control; 80/100 GDPR	Finding 19								Low score PPs lead to: incorrect or insufficient privacy policy (NC_2), insufficient notice (NC_4)
	Collect Feedback on the Raised Concerns	Tools	Analysis Summary
		n.a.	communicate with developers		Issues just forwarded to the development team.	Finding 20							Unadressed concerns increase unawareness of information sharing, leading to: no/insufficient feedback and aware-ness tools (U_3)	Unaddressed concerns lead to non-compliance: incorrect or insufficient privacy policy (NC_2), insufficient notice (NC_4)
			include feedback in our findings

## Sheet: App 3
					Summary of the issues (from apps' reports sent for responsible disclosure reports)	Relation to Main Findings		Linkability - An adversary is able to link two items of interest without knowing the identity of the data subject(s) involved	Identifiability - An adversary is able to identify a data subject from a set of data subjects through an item of interest	Non-repudiation - The data subject is unable to deny a claim (e.g., having performed an action, or sent a request)	Detectability - An adversary is able to distinguish whether an item of interest about a data subject exists or not, regardless of being able to read the contents itself	Disclosure of Information - An adversary is able to learn the content of an item of interest about a data subject	Unawareness - The data subject is unaware of the collection, processing, storage, or sharing activities (and corresponding purposes) of the data subject’s personal data	Non-compliance - The processing, storage, or handling of personal data is not compliant with legislation, regulation, and/or policy
	Static Security Analysis	Tools	Analysis Summary					2	2	2	2	7	4	6
		MobSF	check needed permissions		3 unnecessary dangerous permissions - including WRITE_EXTERNAL_STORAGE and READ_EXTERNAL_STORAGE and READ_PHONE_STATE	Finding 3						READ and WRITE to the external storage leads to insecure data storage, since any apps can access it. Bypass protection scheme (ID_ds1); no protection (ID_ds7); weak permissions (ID_ds8); Data intelligible (ID_ds2);	Unnecessary permissions lead to: providing too much personal data (U_1)	Need to inform about dangerous permissions purposes: incorrect or insufficient privacy policies (NC_2), insufficient notice (NC_4)
			analyze code snippets		1 file using insecure hash (i.e., MD5)	Finding 4, Finding 5						Insecure hash functions lead to: weak message confidentiality (ID_df5)
			check for correct use of IVs		1 seemingly fixed IV.	Finding 4, Finding 5						Insecure IVs lead to: weak message confidentiality (ID_df5)
	Dynamic Security Analysis	Tools	Analysis Summary
		MobSF, Genymotion, Drozer, DB Browser SQLite	attack scripts with Drozer		No issues found
			analyze network traffic		1 issue - Disclosure of API keys;	Finding 6, Finding 7, Finding 8, Finding 9, Finding 10, Finding 11						Exposed API keys lead to: Spoofing an external entity (S); obtain legitimate credentials (S_1).
			analyze Logcat and Frida logs		4 issues - Logs reveal personal data; app behaviour; logs reveal API tokens; logged web traffic.	Finding 12		Exposed logs (e.g., due to spywares, or stolen device) enable easy linking of data, leading to: linkability of contextual data (L_df2); non-anonymous communication traced to entity (L_df4); based on IP address (L_df8); based on computer ID (L_df9); based on session ID (L_df10); based on behavioral patterns (L_df11); weak access control to data(base) (L_ds1).	Exposed logs (e.g., due to spywares, or stolen device) enable easy identification, leading to: identifiability of transactional data (transmitted data) (I_df1); data available to untrusted party (I_df3); data flow not fully protected (I_df4); identifiability of contextual data (I_df2); non-anonymous communication traced to entity (I_df6); based on IP address (I_df8); based on computer ID (I_df9);…	Exposed logs (e.g., due to spywares, or stolen device) lead to: insufficient data sources or data flows obfuscation (NR_df1); disclosure of a decrypted log of network connections (NR_df7); weak access control to data(base) (NR_ds2).	Exposed logs (e.g., due to spywares, or stolen device) lead to: no or weak covert channel (D_df1); communications characteristics of channel controlled or examined (D_df7); timing requests visible (D_df13); no or insufficient dummy traffic (D_df4); weak access control to data(base) (D_ds1).	Exposed logs (e.g., due to spywares, or stolen device) lead to: bypass protection scheme (ID_ds1); no protection (ID_ds7); data intelligible (ID_ds2), unencrypted (ID_ds10).
			analyze apps' generate data		2 issues - Reveals personal data; reveals credentials (i.e., tokens)	Finding 13, Finding 14, Finding 15		Exposed data (e.g., due to stolen device) lead to: weak access control to data(base) (L_ds1).	Exposed data (e.g., due to stolen device) lead to: weak access control to data(base) (I_ds1).	Exposed data (e.g., due to stolen device) lead to: weak access control to data(base) (NR_ds1).	Exposed data (e.g., due to stolen device) lead to: weak access control to data(base) (D_ds1).	Exposed data leads to: data intelligible (ID_ds2), unencrypted (ID_ds10). Exposed credentials lead to: Spoofing an external entity (S); obtain legitimate credentials (S_1).
	Server-Side Analysis	Tools	Analysis Summary
		Qualys SSL	inspect server security reports		8 B-rating servers (i.e., Lower - Protocol Support Score)	We did not write a Finding for that.						Using deprecated TLS 1.0/1.1 protocols leads to: observe message (ID_df1); weak message confidentiality (ID_df5); observe channel (ID_df2); MITM (ID_df6).
	Request PIA from Developers	Tools	Analysis Summary
		n.a.	send PIA request to developers		No answer received.	Finding 16							Lack of PIAs increase unawareness of information sharing, leading to: no/insufficient feedback and awareness tools (U_3), unaware of stored data (U_2)	Lack of PIAs for high-risk applications lead to: incorrect or insufficient privacy policy (NC_2), insufficient notice (NC_4)
			communicate and answer potential questions
	Readability Evaluation of Privacy Policies	Tools	Analysis Summary
		WebFX	readability evaluation		The privacy policy is difficult to read and requires college level education to understand it.	Finding 17							Hard to understand PPs increase unawareness of information sharing, leading to: providing too much personal data (U_1), no/insufficient feedback and aware-ness tools (U_3)	Hard to understand PPs lead to: incorrect or insufficient privacy policy (NC_2), insufficient notice (NC_4)
	AI-Enabled Analysis of Privacy Policies	Tools	Analysis Summary
		CLAUDETTE	identify potentially unfair clauses		6 unfair clauses identified	Finding 18								Unfair PPs lead to: incorrect or insufficient privacy policy (NC_2), insufficient notice (NC_4)
		PrivacyCheck	compliance evaluation		Scores: 50/100 User Control; 80/100 GDPR	Finding 19								Low score PPs lead to: incorrect or insufficient privacy policy (NC_2), insufficient notice (NC_4)
	Collect Feedback on the Raised Concerns	Tools	Analysis Summary
		n.a.	communicate with developers		Issues just forwarded to the development team.	Finding 20							Unadressed concerns increase unawareness of information sharing, leading to: no/insufficient feedback and aware-ness tools (U_3)	Unaddressed concerns lead to non-compliance: incorrect or insufficient privacy policy (NC_2), insufficient notice (NC_4)
			include feedback in our findings

## Sheet: App 4
					Summary of the issues (from apps' reports sent for responsible disclosure reports)	Relation to Main Findings		Linkability - An adversary is able to link two items of interest without knowing the identity of the data subject(s) involved	Identifiability - An adversary is able to identify a data subject from a set of data subjects through an item of interest	Non-repudiation - The data subject is unable to deny a claim (e.g., having performed an action, or sent a request)	Detectability - An adversary is able to distinguish whether an item of interest about a data subject exists or not, regardless of being able to read the contents itself	Disclosure of Information - An adversary is able to learn the content of an item of interest about a data subject	Unawareness - The data subject is unaware of the collection, processing, storage, or sharing activities (and corresponding purposes) of the data subject’s personal data	Non-compliance - The processing, storage, or handling of personal data is not compliant with legislation, regulation, and/or policy
	Static Security Analysis	Tools	Analysis Summary					0	0	0	0	4	4	6
		MobSF	check needed permissions		22 unnecessary dangerous permissions - including WRITE_EXTERNAL_STORAGE and READ_EXTERNAL_STORAGE and READ_PHONE_STATE	Finding 3						READ and WRITE to the external storage leads to insecure data storage, since any apps can access it. Bypass protection scheme (ID_ds1); no protection (ID_ds7); weak permissions (ID_ds8); Data intelligible (ID_ds2);	Unnecessary permissions lead to: providing too much personal data (U_1)	Need to inform about dangerous permissions purposes: incorrect or insufficient privacy policies (NC_2), insufficient notice (NC_4)
			analyze code snippets		4 files using insecure PRNGs; 1 file using insecure cipher	Finding 4, Finding 5						Insecure PRNGs lead to: weak message confidentiality (ID_df5)
			check for correct use of IVs		1 seemingly fixed IV	Finding 4, Finding 5						Insecure IVs lead to: weak message confidentiality (ID_df5)
	Dynamic Security Analysis	Tools	Analysis Summary
		MobSF, Genymotion, Drozer, DB Browser SQLite	attack scripts with Drozer		[Dynamic Analysis not performed]
			analyze network traffic		[Dynamic Analysis not performed]	Finding 6, Finding 7, Finding 8, Finding 9, Finding 10, Finding 11
			analyze Logcat and Frida logs		[Dynamic Analysis not performed]	Finding 12
			analyze apps' generate data		[Dynamic Analysis not performed]	Finding 13, Finding 14, Finding 15
	Server-Side Analysis	Tools	Analysis Summary
		Qualys SSL	inspect server security reports		3 B-rating servers (i.e., Lower - Protocol Support Score)	We did not write a Finding for that.						Using deprecated TLS 1.0/1.1 protocols leads to: observe message (ID_df1); weak message confidentiality (ID_df5); observe channel (ID_df2); MITM (ID_df6).
	Request PIA from Developers	Tools	Analysis Summary
		n.a.	send PIA request to developers		No answer received.	Finding 16							Lack of PIAs increase unawareness of information sharing, leading to: no/insufficient feedback and awareness tools (U_3), unaware of stored data (U_2)	Lack of PIAs for high-risk applications lead to: incorrect or insufficient privacy policy (NC_2), insufficient notice (NC_4)
			communicate and answer potential questions
	Readability Evaluation of Privacy Policies	Tools	Analysis Summary
		WebFX	readability evaluation		The complete version of the privacy policy is difficult to read and requires college level education to understand it	Finding 17							Hard to understand PPs increase unawareness of information sharing, leading to: providing too much personal data (U_1), no/insufficient feedback and aware-ness tools (U_3)	Hard to understand PPs lead to: incorrect or insufficient privacy policy (NC_2), insufficient notice (NC_4)
	AI-Enabled Analysis of Privacy Policies	Tools	Analysis Summary
		CLAUDETTE	identify potentially unfair clauses		3 unfair clauses identified	Finding 18								Unfair PPs lead to: incorrect or insufficient privacy policy (NC_2), insufficient notice (NC_4)
		PrivacyCheck	compliance evaluation		Scores: 60/100 User Control; 80/100 GDPR	Finding 19								Low score PPs lead to: incorrect or insufficient privacy policy (NC_2), insufficient notice (NC_4)
	Collect Feedback on the Raised Concerns	Tools	Analysis Summary
		n.a.	communicate with developers		No answer received.	Finding 20							Unadressed concerns increase unawareness of information sharing, leading to: no/insufficient feedback and aware-ness tools (U_3)	Unaddressed concerns lead to non-compliance: incorrect or insufficient privacy policy (NC_2), insufficient notice (NC_4)
			include feedback in our findings

## Sheet: App 5
					Summary of the issues (from apps' reports sent for responsible disclosure reports)	Relation to Main Findings		Linkability - An adversary is able to link two items of interest without knowing the identity of the data subject(s) involved	Identifiability - An adversary is able to identify a data subject from a set of data subjects through an item of interest	Non-repudiation - The data subject is unable to deny a claim (e.g., having performed an action, or sent a request)	Detectability - An adversary is able to distinguish whether an item of interest about a data subject exists or not, regardless of being able to read the contents itself	Disclosure of Information - An adversary is able to learn the content of an item of interest about a data subject	Unawareness - The data subject is unaware of the collection, processing, storage, or sharing activities (and corresponding purposes) of the data subject’s personal data	Non-compliance - The processing, storage, or handling of personal data is not compliant with legislation, regulation, and/or policy
	Static Security Analysis	Tools	Analysis Summary					2	2	2	2	7	4	5
		MobSF	check needed permissions		5 unnecessary dangerous permissions - including WRITE_EXTERNAL_STORAGE and READ_EXTERNAL_STORAGE and READ_PHONE_STATE	Finding 3						READ and WRITE to the external storage leads to insecure data storage, since any apps can access it. Bypass protection scheme (ID_ds1); no protection (ID_ds7); weak permissions (ID_ds8); Data intelligible (ID_ds2);	Unnecessary permissions lead to: providing too much personal data (U_1)	Need to inform about dangerous permissions purposes: incorrect or insufficient privacy policies (NC_2), insufficient notice (NC_4)
			analyze code snippets		3 files using insecure PRNGs; 1 file using insecure cipher.	Finding 4, Finding 5						Insecure PRNGs lead to: weak message confidentiality (ID_df5)
			check for correct use of IVs		1 files using insecure random to generate Ivs.	Finding 4, Finding 5						Insecure IVs lead to: weak message confidentiality (ID_df5)
	Dynamic Security Analysis	Tools	Analysis Summary
		MobSF, Genymotion, Drozer, DB Browser SQLite	attack scripts with Drozer		No issues found
			analyze network traffic		2 issues - Disclosure of API keys; disclosure of app access tokens.	Finding 6, Finding 7, Finding 8, Finding 9, Finding 10, Finding 11						Exposed API keys lead to: Spoofing an external entity (S); obtain legitimate credentials (S_1).
			analyze Logcat and Frida logs		1 issues - Logs reveals (little) app behaviour.	Finding 12		Exposed logs (e.g., due to spywares, or stolen device) enable easy linking of data, leading to: linkability of contextual data (L_df2); non-anonymous communication traced to entity (L_df4); based on behavioral patterns (L_df11); weak access control to data(base) (L_ds1).	Exposed logs (e.g., due to spywares, or stolen device) enable easy identification, leading to: identifiability of transactional data (transmitted data) (I_df1); data available to untrusted party (I_df3); data flow not fully protected (I_df4); identifiability of contextual data (I_df2); non-anonymous communication traced to entity (I_df6); based on behavioral patterns (I_df11); weak access control…	Exposed logs (e.g., due to spywares, or stolen device) lead to: insufficient data sources or data flows obfuscation (NR_df1); disclosure of a decrypted log of network connections (NR_df7); weak access control to data(base) (NR_ds2).	Exposed logs (e.g., due to spywares, or stolen device) lead to: no or weak covert channel (D_df1); communications characteristics of channel controlled or examined (D_df7); timing requests visible (D_df13); no or insufficient dummy traffic (D_df4); weak access control to data(base) (D_ds1).	Exposed logs (e.g., due to spywares, or stolen device) lead to: bypass protection scheme (ID_ds1); no protection (ID_ds7); data intelligible (ID_ds2), unencrypted (ID_ds10).
			analyze apps' generate data		2 issues - Reveals personal data; reveals credentials (i.e., tokens)	Finding 13, Finding 14, Finding 15		Exposed data (e.g., due to stolen device) lead to: weak access control to data(base) (L_ds1).	Exposed data (e.g., due to stolen device) lead to: weak access control to data(base) (I_ds1).	Exposed data (e.g., due to stolen device) lead to: weak access control to data(base) (NR_ds1).	Exposed data (e.g., due to stolen device) lead to: weak access control to data(base) (D_ds1).	Exposed data leads to: data intelligible (ID_ds2), unencrypted (ID_ds10). Exposed credentials lead to: Spoofing an external entity (S); obtain legitimate credentials (S_1).
	Server-Side Analysis	Tools	Analysis Summary
		Qualys SSL	inspect server security reports		9 B-rating servers (i.e., Lower - Protocol Support Score)	We did not write a Finding for that.						Using deprecated TLS 1.0/1.1 protocols leads to: observe message (ID_df1); weak message confidentiality (ID_df5); observe channel (ID_df2); MITM (ID_df6).
	Request PIA from Developers	Tools	Analysis Summary
		n.a.	send PIA request to developers		No answer received.	Finding 16							Lack of PIAs increase unawareness of information sharing, leading to: no/insufficient feedback and awareness tools (U_3), unaware of stored data (U_2)	Lack of PIAs for high-risk applications lead to: incorrect or insufficient privacy policy (NC_2), insufficient notice (NC_4)
			communicate and answer potential questions
	Readability Evaluation of Privacy Policies	Tools	Analysis Summary
		WebFX	readability evaluation		The privacy policy is difficult to read and requires college level education to understand it.	Finding 17							Hard to understand PPs increase unawareness of information sharing, leading to: providing too much personal data (U_1), no/insufficient feedback and aware-ness tools (U_3)	Hard to understand PPs lead to: incorrect or insufficient privacy policy (NC_2), insufficient notice (NC_4)
	AI-Enabled Analysis of Privacy Policies	Tools	Analysis Summary
		CLAUDETTE	identify potentially unfair clauses		No unfair clauses found.	Finding 18
		PrivacyCheck	compliance evaluation		Scores: 75/100 User Control; 40/100 GDPR	Finding 19								Low score PPs lead to: incorrect or insufficient privacy policy (NC_2), insufficient notice (NC_4)
	Collect Feedback on the Raised Concerns	Tools	Analysis Summary
		n.a.	communicate with developers		No answer received.	Finding 20							Unadressed concerns increase unawareness of information sharing, leading to: no/insufficient feedback and aware-ness tools (U_3)	Unaddressed concerns lead to non-compliance: incorrect or insufficient privacy policy (NC_2), insufficient notice (NC_4)
			include feedback in our findings

## Sheet: App 6
					Summary of the issues (from apps' reports sent for responsible disclosure reports)	Relation to Main Findings		Linkability - An adversary is able to link two items of interest without knowing the identity of the data subject(s) involved	Identifiability - An adversary is able to identify a data subject from a set of data subjects through an item of interest	Non-repudiation - The data subject is unable to deny a claim (e.g., having performed an action, or sent a request)	Detectability - An adversary is able to distinguish whether an item of interest about a data subject exists or not, regardless of being able to read the contents itself	Disclosure of Information - An adversary is able to learn the content of an item of interest about a data subject	Unawareness - The data subject is unaware of the collection, processing, storage, or sharing activities (and corresponding purposes) of the data subject’s personal data	Non-compliance - The processing, storage, or handling of personal data is not compliant with legislation, regulation, and/or policy
	Static Security Analysis	Tools	Analysis Summary					0	0	0	0	2	4	5
		MobSF	check needed permissions		2 unnecessary dangerous permissions - including WRITE_EXTERNAL_STORAGE	Finding 3						READ and WRITE to the external storage leads to insecure data storage, since any apps can access it. Bypass protection scheme (ID_ds1); no protection (ID_ds7); weak permissions (ID_ds8); Data intelligible (ID_ds2);	Unnecessary permissions lead to: providing too much personal data (U_1)	Need to inform about dangerous permissions purposes: incorrect or insufficient privacy policies (NC_2), insufficient notice (NC_4)
			analyze code snippets		No issues found.	Finding 4, Finding 5
			check for correct use of IVs		No issues found.	Finding 4, Finding 5
	Dynamic Security Analysis	Tools	Analysis Summary
		MobSF, Genymotion, Drozer, DB Browser SQLite	attack scripts with Drozer		[Dynamic Analysis not performed]
			analyze network traffic		[Dynamic Analysis not performed]	Finding 6, Finding 7, Finding 8, Finding 9, Finding 10, Finding 11
			analyze Logcat and Frida logs		[Dynamic Analysis not performed]	Finding 12
			analyze apps' generate data		[Dynamic Analysis not performed]	Finding 13, Finding 14, Finding 15
	Server-Side Analysis	Tools	Analysis Summary
		Qualys SSL	inspect server security reports		1 B-rating servers (i.e., Lower - Protocol Support Score)	We did not write a Finding for that.						Using deprecated TLS 1.0/1.1 protocols leads to: observe message (ID_df1); weak message confidentiality (ID_df5); observe channel (ID_df2); MITM (ID_df6).
	Request PIA from Developers	Tools	Analysis Summary
		n.a.	send PIA request to developers		Yes, but no public version.	Finding 16							Lack of PIAs increase unawareness of information sharing, leading to: no/insufficient feedback and awareness tools (U_3), unaware of stored data (U_2)	Lack of PIAs for high-risk applications lead to: incorrect or insufficient privacy policy (NC_2), insufficient notice (NC_4)
			communicate and answer potential questions
	Readability Evaluation of Privacy Policies	Tools	Analysis Summary
		WebFX	readability evaluation		The privacy policy is difficult to read and requires college level education to understand it.	Finding 17							Hard to understand PPs increase unawareness of information sharing, leading to: providing too much personal data (U_1), no/insufficient feedback and aware-ness tools (U_3)	Hard to understand PPs lead to: incorrect or insufficient privacy policy (NC_2), insufficient notice (NC_4)
	AI-Enabled Analysis of Privacy Policies	Tools	Analysis Summary
		CLAUDETTE	identify potentially unfair clauses		No unfair clauses found.	Finding 18
		PrivacyCheck	compliance evaluation		Scores: 45/100 User Control; 70/100 GDPR	Finding 19								Low score PPs lead to: incorrect or insufficient privacy policy (NC_2), insufficient notice (NC_4)
	Collect Feedback on the Raised Concerns	Tools	Analysis Summary
		n.a.	communicate with developers		Issues just forwarded to the development team.	Finding 20							Unadressed concerns increase unawareness of information sharing, leading to: no/insufficient feedback and aware-ness tools (U_3)	Unaddressed concerns lead to non-compliance: incorrect or insufficient privacy policy (NC_2), insufficient notice (NC_4)
			include feedback in our findings		Interested in the final results. Concerned about responsible disclosure of findings.

## Sheet: App 7
					Summary of the issues (from apps' reports sent for responsible disclosure reports)	Relation to Main Findings		Linkability - An adversary is able to link two items of interest without knowing the identity of the data subject(s) involved	Identifiability - An adversary is able to identify a data subject from a set of data subjects through an item of interest	Non-repudiation - The data subject is unable to deny a claim (e.g., having performed an action, or sent a request)	Detectability - An adversary is able to distinguish whether an item of interest about a data subject exists or not, regardless of being able to read the contents itself	Disclosure of Information - An adversary is able to learn the content of an item of interest about a data subject	Unawareness - The data subject is unaware of the collection, processing, storage, or sharing activities (and corresponding purposes) of the data subject’s personal data	Non-compliance - The processing, storage, or handling of personal data is not compliant with legislation, regulation, and/or policy
	Static Security Analysis	Tools	Analysis Summary					3	3	3	3	6	5	7
		MobSF	check needed permissions		2 unnecessary dangerous permissions	Finding 3							Unnecessary permissions lead to: providing too much personal data (U_1)	Need to inform about dangerous permissions purposes: incorrect or insufficient privacy policies (NC_2), insufficient notice (NC_4)
			analyze code snippets		1 file using insecure PRNGs	Finding 4, Finding 5						Insecure PRNGs lead to: weak message confidentiality (ID_df5)
			check for correct use of IVs		1 file using insecure random to create IVs	Finding 4, Finding 5						Insecure IVs lead to: weak message confidentiality (ID_df5)
	Dynamic Security Analysis	Tools	Analysis Summary
		MobSF, Genymotion, Drozer, DB Browser SQLite	attack scripts with Drozer		No issues found
			analyze network traffic		2 issues - Disclosure of API keys; personal data shared (i.e., location).	Finding 6, Finding 7, Finding 8, Finding 9, Finding 10, Finding 11		Exposed location data leads to: Linkability of contextual data (L_df2); non-anonymous communication traced to entity (L_df4);	Exposed location data leads to: Identifiability of contextual data (I_df2); non-anonymous communication traced to entity (I_df6);	Exposed user messages lead to: insufficient data sources or data flows obfuscation (NR_df1); disclosure of a decrypted log of network connections (NR_df7). If web traffic is stored by 3rd-parties, also leads to: person wanting deniability cannot edit database (NR_ds3)	Exposed unique messages lead to: no or weak covert channel (D_df1); communications characteristics of channel controlled or examined (D_df7); timing requests visible (D_df13); no or insufficient dummy traffic (D_df4);	Exposed API keys lead to: Spoofing an external entity (S); obtain legitimate credentials (S_1).	Sharing of personal data (including metadata) leads to: unaware of stored data (U_2), unable to review personal information (data accuracy) (U_5).	Uninformed sharing of personal data (including metadata) leads to: incorrect or insufficient privacy policies (NC_2), insufficient notice (NC_4)
			analyze Logcat and Frida logs		1 issues - Logs reveals app behaviour.	Finding 12		Exposed logs (e.g., due to spywares, or stolen device) enable easy linking of data, leading to: linkability of contextual data (L_df2); non-anonymous communication traced to entity (L_df4); based on behavioral patterns (L_df11); weak access control to data(base) (L_ds1).	Exposed logs (e.g., due to spywares, or stolen device) enable easy identification, leading to: identifiability of transactional data (transmitted data) (I_df1); data available to untrusted party (I_df3); data flow not fully protected (I_df4); identifiability of contextual data (I_df2); non-anonymous communication traced to entity (I_df6); based on behavioral patterns (I_df11); weak access control…	Exposed logs (e.g., due to spywares, or stolen device) lead to: insufficient data sources or data flows obfuscation (NR_df1); disclosure of a decrypted log of network connections (NR_df7); weak access control to data(base) (NR_ds2).	Exposed logs (e.g., due to spywares, or stolen device) lead to: no or weak covert channel (D_df1); communications characteristics of channel controlled or examined (D_df7); timing requests visible (D_df13); no or insufficient dummy traffic (D_df4); weak access control to data(base) (D_ds1).	Exposed logs (e.g., due to spywares, or stolen device) lead to: bypass protection scheme (ID_ds1); no protection (ID_ds7); data intelligible (ID_ds2), unencrypted (ID_ds10).
			analyze apps' generate data		1 issue - reveals credentials (i.e., tokens)	Finding 13, Finding 14, Finding 15		Exposed data (e.g., due to stolen device) lead to: weak access control to data(base) (L_ds1).	Exposed data (e.g., due to stolen device) lead to: weak access control to data(base) (I_ds1).	Exposed data (e.g., due to stolen device) lead to: weak access control to data(base) (NR_ds1).	Exposed data (e.g., due to stolen device) lead to: weak access control to data(base) (D_ds1).	Exposed credentials lead to: Spoofing an external entity (S); obtain legitimate credentials (S_1).
	Server-Side Analysis	Tools	Analysis Summary
		Qualys SSL	inspect server security reports		7 B-rating servers (i.e., Lower - Protocol Support Score)	We did not write a Finding for that.						Using deprecated TLS 1.0/1.1 protocols leads to: observe message (ID_df1); weak message confidentiality (ID_df5); observe channel (ID_df2); MITM (ID_df6).
	Request PIA from Developers	Tools	Analysis Summary
		n.a.	send PIA request to developers		No answer received.	Finding 16							Lack of PIAs increase unawareness of information sharing, leading to: no/insufficient feedback and awareness tools (U_3), unaware of stored data (U_2)	Lack of PIAs for high-risk applications lead to: incorrect or insufficient privacy policy (NC_2), insufficient notice (NC_4)
			communicate and answer potential questions
	Readability Evaluation of Privacy Policies	Tools	Analysis Summary
		WebFX	readability evaluation		The privacy policy is difficult to read and requires college level education to understand it.	Finding 17							Hard to understand PPs increase unawareness of information sharing, leading to: providing too much personal data (U_1), no/insufficient feedback and aware-ness tools (U_3)	Hard to understand PPs lead to: incorrect or insufficient privacy policy (NC_2), insufficient notice (NC_4)
	AI-Enabled Analysis of Privacy Policies	Tools	Analysis Summary
		CLAUDETTE	identify potentially unfair clauses		6 unfair cluses identified.	Finding 18								Unfair PPs lead to: incorrect or insufficient privacy policy (NC_2), insufficient notice (NC_4)
		PrivacyCheck	compliance evaluation		Scores: 65/100 User Control; 80/100 GDPR	Finding 19								Low score PPs lead to: incorrect or insufficient privacy policy (NC_2), insufficient notice (NC_4)
	Collect Feedback on the Raised Concerns	Tools	Analysis Summary
		n.a.	communicate with developers		Issues just forwarded to the development team.	Finding 20							Unadressed concerns increase unawareness of information sharing, leading to: no/insufficient feedback and aware-ness tools (U_3)	Unaddressed concerns lead to non-compliance: incorrect or insufficient privacy policy (NC_2), insufficient notice (NC_4)
			include feedback in our findings		Detailed response document discussing all identified issues. They are using 3rd party VAPT audits, and follow ISO standards 27001, 27701.

## Sheet: App 8
					Summary of the issues (from apps' reports sent for responsible disclosure reports)	Relation to Main Findings		Linkability - An adversary is able to link two items of interest without knowing the identity of the data subject(s) involved	Identifiability - An adversary is able to identify a data subject from a set of data subjects through an item of interest	Non-repudiation - The data subject is unable to deny a claim (e.g., having performed an action, or sent a request)	Detectability - An adversary is able to distinguish whether an item of interest about a data subject exists or not, regardless of being able to read the contents itself	Disclosure of Information - An adversary is able to learn the content of an item of interest about a data subject	Unawareness - The data subject is unaware of the collection, processing, storage, or sharing activities (and corresponding purposes) of the data subject’s personal data	Non-compliance - The processing, storage, or handling of personal data is not compliant with legislation, regulation, and/or policy
	Static Security Analysis	Tools	Analysis Summary					0	0	0	0	3	4	6
		MobSF	check needed permissions		3 unnecessary dangerous permissions - including WRITE_EXTERNAL_STORAGE	Finding 3						READ and WRITE to the external storage leads to insecure data storage, since any apps can access it. Bypass protection scheme (ID_ds1); no protection (ID_ds7); weak permissions (ID_ds8); Data intelligible (ID_ds2);	Unnecessary permissions lead to: providing too much personal data (U_1)	Need to inform about dangerous permissions purposes: incorrect or insufficient privacy policies (NC_2), insufficient notice (NC_4)
			analyze code snippets		1 file using insecure cipher	Finding 4, Finding 5						Insecure PRNGs lead to: weak message confidentiality (ID_df5)
			check for correct use of IVs		No issues found.	Finding 4, Finding 5
	Dynamic Security Analysis	Tools	Analysis Summary
		MobSF, Genymotion, Drozer, DB Browser SQLite	attack scripts with Drozer		[Dynamic Analysis not performed]
			analyze network traffic		[Dynamic Analysis not performed]	Finding 6, Finding 7, Finding 8, Finding 9, Finding 10, Finding 11
			analyze Logcat and Frida logs		[Dynamic Analysis not performed]	Finding 12
			analyze apps' generate data		[Dynamic Analysis not performed]	Finding 13, Finding 14, Finding 15
	Server-Side Analysis	Tools	Analysis Summary
		Qualys SSL	inspect server security reports		1 B-rating servers (i.e., Lower - Protocol Support Score)	We did not write a Finding for that.						Using deprecated TLS 1.0/1.1 protocols leads to: observe message (ID_df1); weak message confidentiality (ID_df5); observe channel (ID_df2); MITM (ID_df6).
	Request PIA from Developers	Tools	Analysis Summary
		n.a.	send PIA request to developers		No answer received.	Finding 16							Lack of PIAs increase unawareness of information sharing, leading to: no/insufficient feedback and awareness tools (U_3), unaware of stored data (U_2)	Lack of PIAs for high-risk applications lead to: incorrect or insufficient privacy policy (NC_2), insufficient notice (NC_4)
			communicate and answer potential questions
	Readability Evaluation of Privacy Policies	Tools	Analysis Summary
		WebFX	readability evaluation		The privacy policy is difficult to read and requires college level education to understand it.	Finding 17							Hard to understand PPs increase unawareness of information sharing, leading to: providing too much personal data (U_1), no/insufficient feedback and aware-ness tools (U_3)	Hard to understand PPs lead to: incorrect or insufficient privacy policy (NC_2), insufficient notice (NC_4)
	AI-Enabled Analysis of Privacy Policies	Tools	Analysis Summary
		CLAUDETTE	identify potentially unfair clauses		3 unfair clauses identified.	Finding 18								Unfair PPs lead to: incorrect or insufficient privacy policy (NC_2), insufficient notice (NC_4)
		PrivacyCheck	compliance evaluation		Scores: 45/100 User Control; 0/100 GDPR	Finding 19								Low score PPs lead to: incorrect or insufficient privacy policy (NC_2), insufficient notice (NC_4)
	Collect Feedback on the Raised Concerns	Tools	Analysis Summary
		n.a.	communicate with developers		No answer received.	Finding 20							Unadressed concerns increase unawareness of information sharing, leading to: no/insufficient feedback and aware-ness tools (U_3)	Unaddressed concerns lead to non-compliance: incorrect or insufficient privacy policy (NC_2), insufficient notice (NC_4)
			include feedback in our findings

[truncated: 19 more sheets: App 9, App 10, App 11, App 12, App 13, App 14, App 15, App 16, App 17, App 18, App 19, App 20, App 21, App 22, App 23, App 24, App 25, App 26, App 27]
